# Supplementary material for: Mapping flow velocity in the human retinal capillary network with pixel intensity cross correlation
Source: PLoS One. 2019 Jun 25;14(6):e0218918. doi: 10.1371/journal.pone.0218918 (PMC6592569; doi:10.1371/journal.pone.0218918)
Supplement: S1 Demonstration — Data file consists of 2 scaling parameters (‘fps’ and ‘pixel_diam_mm’), a binary vascular mask (‘maskIm’), and 30 frames of image data (‘windowArray’) which represents the 100 ms example epoch. If the files “pix_demo.m” and “demo_data.mat” are on the MATLAB path, the example can be run by executing “pix_demo.m” as a script from within MATLAB. A colour map similar to those shown in the paper is the expected output.” (ZIP) [file pone.0218918.s001.zip]

Archive with 2 entries (2 files):
- demo_data.mat
- pix_demo.m
