# Supplementary material for: Mapping flow velocity in the human retinal capillary network with pixel intensity cross correlation
Source: PLoS One. 2019 Jun 25;14(6):e0218918. doi: 10.1371/journal.pone.0218918 (PMC6592569; doi:10.1371/journal.pone.0218918)
Supplement: S1 Demonstration — Data file consists of 2 scaling parameters (‘fps’ and ‘pixel_diam_mm’), a binary vascular mask (‘maskIm’), and 30 frames of image data (‘windowArray’) which represents the 100 ms example epoch. If the files “pix_demo.m” and “demo_data.mat” are on the MATLAB path, the example can be run by executing “pix_demo.m” as a script from within MATLAB. A colour map similar to those shown in the paper is the expected output.” (ZIP) [file pone.0218918.s001.zip › pix_demo.m]

% Load required data: an image volume, a binary mask, the frame rate, and pixel size
load('demo_data.mat')

maskIm(:) = 1;

% Tunable parameters
v_max_mms = 4.5; % mm/sec
p_criterion = 0.025; % Bonferonni adjusted one-tailed criterion

[ySize,xSize] = size(maskIm);

% Calculate standard deviation image (in vector orientation)
stdIm = reshape(std(windowArray,[],2),ySize,xSize);

% Establish pixels to loop
loopPix = find(maskIm & ~isnan(stdIm));
numPix_loop = length(loopPix);

% Pre-compute forwards-shifted and back-shifted arrays
fwd_array = windowArray(:,3:end);
bak_array = windowArray(:,1:end-2);
fwd_array = fwd_array(loopPix,:);
bak_array = bak_array(loopPix,:);

% Pre-compute Z-score adjusted std image
stdIm(~maskIm) = NaN;
stdIm_inv_z = 1./stdIm(:);
stdIm_inv_z = (stdIm_inv_z - nanmean(stdIm_inv_z)) ./ nanstd(stdIm_inv_z);
stdIm_inv_z = stdIm_inv_z(loopPix);

% Initialise some image arrays for loop
dr_fwd = double(zeros(numPix_loop,1));
dc_fwd = double(zeros(numPix_loop,1));
dr_bak = double(zeros(numPix_loop,1));
dc_bak = double(zeros(numPix_loop,1));
fwd_zvals = double(zeros(numPix_loop,1));
bak_zvals = double(zeros(numPix_loop,1));
min_zvals = double(zeros(numPix_loop,1));

% Precompute co-ordinates of looped pixels:
[xmesh,ymesh] = meshgrid(1:xSize,1:ySize);
xmeshvec = xmesh(loopPix);
ymeshvec = ymesh(loopPix);

scaleFactor = pixel_diam_mm * fps; % converts between displacement and velocity
rcutoff = v_max_mms / scaleFactor; % radius corresponding to physiologically plausible values

fprintf('Processing...\n')

perc_count = 0;

for pp_i = 1:numPix_loop  
    
    perc_count = perc_count + 1;
    if perc_count >= numPix_loop/100
        fprintf('.')
        perc_count = 0;
    end    

    pp = loopPix(pp_i);
    [rr,cc] = ind2sub([ySize xSize],pp);   

    % Create an array consisting of duplicates of the signal for this pixel (for pointwise multiplication)
    this_sig = windowArray(pp,2:end-1);
    this_rep = repmat(this_sig,[numPix_loop 1]);

    % Calculate (inverse of) RMS difference to all pixels in the window
    fwd_im_inv = mean((this_rep - fwd_array).^2,2).^-0.5;
    bak_im_inv = mean((this_rep - bak_array).^2,2).^-0.5;

    % Convert to a Z-score
    fwd_im_inv_z = (fwd_im_inv - nanmean(fwd_im_inv(:))) / nanstd(fwd_im_inv(:));
    bak_im_inv_z = (bak_im_inv - nanmean(bak_im_inv(:))) / nanstd(bak_im_inv(:));

    % Subtract the standard deviation image (also converted to a Z-score, to put them on a common scale)
    fwd_dif_inv_z = fwd_im_inv_z - stdIm_inv_z;
    bak_dif_inv_z = bak_im_inv_z - stdIm_inv_z;      

    % Find and store the biggest peak
    [fwd_val,fwd_i] = max(fwd_dif_inv_z(:));
    [bak_val,bak_i] = max(bak_dif_inv_z(:)); 

    fwd_zvals(pp_i) = fwd_val;
    bak_zvals(pp_i) = bak_val;    

    % Convert to row and column displacements
    [fwd_r,fwd_c] = ind2sub([ySize xSize],loopPix(fwd_i));
    [bak_r,bak_c] = ind2sub([ySize xSize],loopPix(bak_i));

    dr_fwd(pp_i) = fwd_r - rr;
    dc_fwd(pp_i) = fwd_c - cc;
    dr_bak(pp_i) = bak_r - rr;
    dc_bak(pp_i) = bak_c - cc; 
    
    % Calculate Z-score for this pixel based on number of plausible nearby illuminated pixels
    rdist = sqrt((xmeshvec(pp_i) - xmeshvec).^2 + (ymeshvec(pp_i) - ymeshvec).^2);
    goodPix = rdist <= rcutoff;
    this_numPix_p = nansum(goodPix);
    this_p_criterion = p_criterion / this_numPix_p; % Bonferroni correction (we are testing a large number of hypotheses: one for each pixel)
    min_zvals(pp_i) = abs(norminv(this_p_criterion)); % Convert p-value to Z-score

end

% Check for validity of forward and backward measurements: values within
% physiological range, and meeting specified statistical threshold

v_raw_fwd = sqrt( dr_fwd.^2 + dc_fwd.^2 ) * scaleFactor;
v_raw_bak = sqrt( dr_bak.^2 + dc_bak.^2 ) * scaleFactor;
invalid_fwd = v_raw_fwd > v_max_mms | fwd_zvals < min_zvals;
invalid_bak = v_raw_bak > v_max_mms | bak_zvals < min_zvals;

dr_fwd(invalid_fwd) = NaN;
dc_fwd(invalid_fwd) = NaN;
dr_bak(invalid_bak) = NaN;
dc_bak(invalid_bak) = NaN;

% Average and forward- and backward-shifted displacements in x and y
dr = nanmean([dr_fwd -dr_bak],2);
dc = nanmean([dc_fwd -dc_bak],2);

% Compute velocity
dv = sqrt(dr.^2 + dc.^2) * scaleFactor;

% Convert from vector to 2D image
vMap = NaN*zeros(ySize,xSize);
vMap(loopPix) = dv;

% Display
figure; imagesc(vMap); axis image; colorbar
cust_map = jet;
cust_map(1,:) = 0;
colormap(cust_map)
title('Velocity (mm/s)')
